# Supplementary material for: The Neospora caninum Paradox: Comparative Biology of Cattle and Water Buffalo Reveals Pathways to Control Bovine Neosporosis
Source: Microorganisms. 2026 Jun 13;14(6):1329. doi: 10.3390/microorganisms14061329 (PMC13303815; doi:10.3390/microorganisms14061329)
Supplement: Supplementary file 1 [file microorganisms-14-01329-s001.zip]

Archive with 1 entries (1 files):
- microorganisms-4286457-supplementary.pdf
